# Supplementary material for: ﻿A new species of Laena Dejean (Coleoptera, Tenebrionidae) from Sichuan Province, China, with an updated key
Source: Zookeys. 2024 Dec 13;1221:165–73. doi: 10.3897/zookeys.1221.132774 (PMC11662203; doi:10.3897/zookeys.1221.132774)
Supplement: XML Treatment for Laena costata [file zookeys.1221.132774-treatment1.xml]

<!DOCTYPE tp:taxon-treatment
  PUBLIC "-//TaxonX//DTD Taxonomic Treatment Publishing DTD v0 20100105//EN" "tax-treatment-NSO.dtd">
<tp:taxon-treatment xmlns:tp="http://www.plazi.org/taxpub"><tp:treatment-meta><kwd-group><label>Taxon classification</label><kwd>
                <named-content content-type="kingdom">Animalia</named-content>
              </kwd><kwd>
                <named-content content-type="order">Coleoptera</named-content>
              </kwd><kwd>
                <named-content content-type="family">Tenebrionidae</named-content>
              </kwd></kwd-group><mixed-citation publication-type="journal"><person-group><name><surname>Wang</surname><given-names>Haizhi</given-names></name><name><surname>Wei</surname><given-names>Zhonghua</given-names></name><name><surname>Ren</surname><given-names>Guodong</given-names></name></person-group><article-title>﻿A new species of <italic><tp:taxon-name><tp:taxon-name-part taxon-name-part-type="genus" reg="Laena">Laena</tp:taxon-name-part></tp:taxon-name></italic> Dejean (<tp:taxon-name><tp:taxon-name-part taxon-name-part-type="order">Coleoptera</tp:taxon-name-part></tp:taxon-name>, <tp:taxon-name><tp:taxon-name-part taxon-name-part-type="family">Tenebrionidae</tp:taxon-name-part></tp:taxon-name>) from Sichuan Province, China, with an updated key</article-title><source>Zookeys</source><day>13</day><month>12</month><year>2024</year><volume>1221</volume><fpage>165</fpage><lpage>173</lpage><pub-id pub-id-type="doi">10.3897/zookeys.1221.132774</pub-id></mixed-citation></tp:treatment-meta><tp:nomenclature><label>﻿</label><tp:taxon-name>
              <object-id xmlns:xlink="http://www.w3.org/1999/xlink" content-type="arpha" xlink:type="simple">CF9610CC-B684-5231-8D12-48DC736AFF21</object-id>
              <tp:taxon-name-part taxon-name-part-type="genus" reg="Laena">Laena</tp:taxon-name-part>
              <tp:taxon-name-part taxon-name-part-type="species" reg="costata">costata</tp:taxon-name-part>
              <object-id xmlns:xlink="http://www.w3.org/1999/xlink" content-type="zoobank" xlink:type="simple">https://zoobank.org/FF55FC90-0D17-4216-8A80-68263966C07A</object-id>
            </tp:taxon-name><tp:taxon-status xmlns:xlink="http://www.w3.org/1999/xlink" xlink:type="simple">sp. nov.</tp:taxon-status><xref ref-type="fig" rid="F1">Fig. 1A–F</xref></tp:nomenclature><tp:treatment-sec sec-type="type material" id="SECID0E2MAC"><title>Type material.</title><p><bold><italic>Holotype</italic></bold>: China • ♂; Sichuan Province, Wangcang County, Micangshan Nature Reserve, Jinchangba; <named-content xmlns:xlink="http://www.w3.org/1999/xlink" content-type="dwc:verbatimCoordinates" xlink:type="simple"><named-content content-type="geo-json" specific-use="{&#34;type&#34;:&#34;Point&#34;,&#34;coordinates&#34;:[106.623400,32.498500]}" id="NCID0EJNAC" xlink:type="simple">32.4985°N, 106.6234°E</named-content></named-content>, elev. 1880 m; 2024-IV-21; Zhonghua Wei leg.; <abbrev xmlns:xlink="http://www.w3.org/1999/xlink" content-type="institution" xlink:title="Museum of China West Normal University" id="ABBRID0EONAC" xlink:type="simple">MCWNU</abbrev>. <bold><italic>Paratypes</italic></bold>: China – Sichuan Province • 1♀; Wangcang County, Micangshan Nature Reserve, Jinchangba; <named-content xmlns:xlink="http://www.w3.org/1999/xlink" content-type="dwc:verbatimCoordinates" xlink:type="simple"><named-content content-type="geo-json" specific-use="{&#34;type&#34;:&#34;Point&#34;,&#34;coordinates&#34;:[106.623400,32.498500]}" id="NCID0EZNAC" xlink:type="simple">32.4985°N, 106.6234°E</named-content></named-content>, elev. 1880 m; 2024-IV-21; Zhonghua Wei leg.; <abbrev xmlns:xlink="http://www.w3.org/1999/xlink" content-type="institution" xlink:title="Museum of China West Normal University" id="ABBRID0E5NAC" xlink:type="simple">MCWNU</abbrev> • 1♂; Wangcang County, Micangshan Nature reserve, Shiziba; <named-content xmlns:xlink="http://www.w3.org/1999/xlink" content-type="dwc:verbatimCoordinates" xlink:type="simple"><named-content content-type="geo-json" specific-use="{&#34;type&#34;:&#34;Point&#34;,&#34;coordinates&#34;:[106.558100,32.655400]}" id="NCID0EGOAC" xlink:type="simple">32.6554°N, 106.5581°E</named-content></named-content>, elev. 1750 m; 2023-IX-7; Zhonghua Wei leg.; <abbrev xmlns:xlink="http://www.w3.org/1999/xlink" content-type="institution" xlink:title="Museum of China West Normal University" id="ABBRID0ELOAC" xlink:type="simple">MCWNU</abbrev>.</p></tp:treatment-sec><tp:treatment-sec sec-type="description" id="SECID0EQOAC"><title>Description.</title><p><bold>Male.</bold> Body length 6.4–7.2 mm. Body (Fig. <xref ref-type="fig" rid="F1">1B</xref>) blackish brown, antennae, maxillary palps, and tibiae reddish brown, tarsi light brown; body dorsum rough and covered with dense punctures bearing short setae. Epistome trapezoidal, each lateral part with two longer setae, surface with dense large punctures bearing short setae; anterior margin distinctly concave. Fronto-clypeal suture shallow, straight at middle. Genae ridge-like, strongly raised; surface with dense small punctures. Eyes elliptical and slightly prominent laterally. Frons slightly prominent at middle of anterior portion; surface with dense and large punctures, each puncture with a short seta. Antennae reaching posterior margin of pronotum; antennomere III about 1.7× as long as antennomere II.</p><p>Pronotum (Fig. <xref ref-type="fig" rid="F1">1C</xref>) nearly circular, widest at anterior 1/3, approximately as wide as long; anterior margin nearly straight; lateral margins finely beaded; posterior margin neither bent downwards nor beaded; disc slightly convex, with a longitudinal groove and a pair of shallow depressions at middle, surface with dense and large punctures, distance between punctures equal to 0–1× puncture diameter, each puncture with a short seta; anterior angles rounded and posterior angles obtuse. Prothoracic hypomera with punctures as large as those on pronotal disc, bearing short setae. Prosternal process widest at posterior margin, bent downwards behind coxae; surface with fused large punctures which bear very short setae.</p><p>Elytra (Fig. <xref ref-type="fig" rid="F1">1D</xref>) elongate-oval, approximately 1.5 times as long as wide, widest at middle; strongly prolonged at apices; humeral angles rounded; lateral sides curved; surface rough, without striate, with rows of punctures; punctures in rows bearing short setae, distinctly larger than those on pronotum; intervals with dense fine punctures which bear short setae, intervals I, II, IV and VI flat, III slightly convex, V and VII distinctly convex and ridged, IX with two setigerous pores at posterior portion.</p><p>Legs slender. Femora without teeth on inner sides. Tibiae hooked at inner apex; mesotibiae slightly curved on inner sides.</p><p>Punctures on abdominal ventrites gradually becoming smaller from ventrite I to V.</p><p>Aedeagus (Fig. <xref ref-type="fig" rid="F1">1E, F</xref>) subfusiform, 1.94–1.96 mm in length. Parameres trapezoidal, widest at base and gradually narrowed from base to apex; apex abruptly widened and strongly arcuated.</p><p><bold>Female.</bold> All the tibiae not hooked at inner sides of apex.</p></tp:treatment-sec><tp:treatment-sec sec-type="diagnosis" id="SECID0EUPAC"><title>Diagnosis.</title><p>In the phylogenetic tree (Fig. <xref ref-type="fig" rid="F3">3</xref>), <italic><tp:taxon-name><tp:taxon-name-part taxon-name-part-type="genus" reg="Laena">Laena</tp:taxon-name-part><tp:taxon-name-part taxon-name-part-type="species" reg="costata">costata</tp:taxon-name-part></tp:taxon-name></italic> sp. nov., <italic><tp:taxon-name><tp:taxon-name-part taxon-name-part-type="genus" reg="Laena">L.</tp:taxon-name-part><tp:taxon-name-part taxon-name-part-type="species" reg="maowenica">maowenica</tp:taxon-name-part></tp:taxon-name></italic> Schawaller, 2008, and <italic><tp:taxon-name><tp:taxon-name-part taxon-name-part-type="genus" reg="Laena">L.</tp:taxon-name-part><tp:taxon-name-part taxon-name-part-type="species" reg="bifoveolata">bifoveolata</tp:taxon-name-part></tp:taxon-name></italic> Reitter, 1889 form a clade, and the new species appear sister to <italic><tp:taxon-name><tp:taxon-name-part taxon-name-part-type="genus" reg="Laena"/><tp:taxon-name-part taxon-name-part-type="species" reg="maowenica">maowenica</tp:taxon-name-part></tp:taxon-name></italic> Schawaller, 2008, but the relationships are not statistically supported. Based on morphological characteristics, <italic><tp:taxon-name><tp:taxon-name-part taxon-name-part-type="genus" reg="Laena">Laena</tp:taxon-name-part><tp:taxon-name-part taxon-name-part-type="species" reg="costata">costata</tp:taxon-name-part></tp:taxon-name></italic> sp. nov. is similar to <italic><tp:taxon-name><tp:taxon-name-part taxon-name-part-type="genus" reg="Laena">L.</tp:taxon-name-part><tp:taxon-name-part taxon-name-part-type="species" reg="bifoveolata">bifoveolata</tp:taxon-name-part></tp:taxon-name></italic> Reitter, 1889, <italic><tp:taxon-name><tp:taxon-name-part taxon-name-part-type="genus" reg="Laena">L.</tp:taxon-name-part><tp:taxon-name-part taxon-name-part-type="species" reg="bowaica">bowaica</tp:taxon-name-part></tp:taxon-name></italic> Schawaller, 2001, <italic><tp:taxon-name><tp:taxon-name-part taxon-name-part-type="genus" reg="Laena">L.</tp:taxon-name-part><tp:taxon-name-part taxon-name-part-type="species" reg="haigouica">haigouica</tp:taxon-name-part></tp:taxon-name></italic> Schawaller, 2001, <italic><tp:taxon-name><tp:taxon-name-part taxon-name-part-type="genus" reg="Laena">L.</tp:taxon-name-part><tp:taxon-name-part taxon-name-part-type="species" reg="maowenica">maowenica</tp:taxon-name-part></tp:taxon-name></italic> Schawaller, 2008 and <italic><tp:taxon-name><tp:taxon-name-part taxon-name-part-type="genus" reg="Laena">L.</tp:taxon-name-part><tp:taxon-name-part taxon-name-part-type="species" reg="mounigouica">mounigouica</tp:taxon-name-part></tp:taxon-name></italic> Wei &amp; Ren, 2023 shared with them body surface having the dense punctures, the pronotal disc with a longitudinal groove and two median impressions, and non-dentate femora without teeth. This new species can be distinguished from the latters by the following characters: (1) body surface rough, with dense punctures; (2) elytral interval III slightly convex, intervals V and VII distinctly convex and ridged; (3) parameres with apex distinctly broadened and constricted at sides near apex; (4) humeral angles arcuated and not prominent; (5) male tibiae hooked at inner apex.</p></tp:treatment-sec><tp:treatment-sec sec-type="distribution" id="SECID0EMDAE"><title>Distribution.</title><p>China: Sichuan.</p></tp:treatment-sec><tp:treatment-sec sec-type="etymology" id="SECID0ERDAE"><title>Etymology.</title><p>The name is in reference to the elevated and ridged elytral intervals V and VII; <italic>costata</italic>, Latin, meaning ribbed.</p><fig id="F1" position="float" orientation="portrait"><object-id xmlns:xlink="http://www.w3.org/1999/xlink" content-type="arpha" xlink:type="simple">231BA5E0-16DE-50A8-8248-2E9C7B079597</object-id><label>Figure 1.</label><caption><p>The holotype of <italic><tp:taxon-name><tp:taxon-name-part taxon-name-part-type="genus" reg="Laena">Laena</tp:taxon-name-part><tp:taxon-name-part taxon-name-part-type="species" reg="costata">costata</tp:taxon-name-part></tp:taxon-name></italic> sp. nov. <bold>A, B</bold> habitus, in dorsal and ventral views <bold>C</bold> pronotum <bold>D</bold> elytra <bold>E, F</bold> aedeagus, in dorsal (apical portion) and lateral views.</p></caption><graphic xmlns:xlink="http://www.w3.org/1999/xlink" xlink:href="zookeys-1221-165_article-132774__-g001.jpg" position="float" orientation="portrait" xlink:type="simple" id="oo_1198072.jpg"><uri content-type="original_file" xlink:type="simple">https://binary.pensoft.net/fig/1198072</uri></graphic></fig></tp:treatment-sec><tp:treatment-sec><!--Section generated to contain objects referenced in tp:taxon-treatment.--><fig id="F3" position="float" orientation="portrait"><object-id xmlns:xlink="http://www.w3.org/1999/xlink" content-type="arpha" xlink:type="simple">1A2D52D4-06C4-5489-A5C0-9B4A39E64256</object-id><label>Figure 3.</label><caption><p>The maximum-likelihood tree of <italic><tp:taxon-name><tp:taxon-name-part taxon-name-part-type="genus" reg="Laena">Laena</tp:taxon-name-part></tp:taxon-name></italic> species based on available COI sequences. The values on the branches show ultrafast bootstrap supports.</p></caption><graphic xmlns:xlink="http://www.w3.org/1999/xlink" xlink:href="zookeys-1221-165_article-132774__-g003.jpg" position="float" orientation="portrait" xlink:type="simple" id="oo_1198074.jpg"><uri content-type="original_file" xlink:type="simple">https://binary.pensoft.net/fig/1198074</uri></graphic></fig></tp:treatment-sec></tp:taxon-treatment>
