# Supplementary material for: ﻿A new species of Laena Dejean (Coleoptera, Tenebrionidae) from Sichuan Province, China, with an updated key
Source: Zookeys. 2024 Dec 13;1221:165–73. doi: 10.3897/zookeys.1221.132774 (PMC11662203; doi:10.3897/zookeys.1221.132774)
Supplement: XML Treatment for Laena qinlingica [file zookeys.1221.132774-treatment2.xml]

<!DOCTYPE tp:taxon-treatment
  PUBLIC "-//TaxonX//DTD Taxonomic Treatment Publishing DTD v0 20100105//EN" "tax-treatment-NSO.dtd">
<tp:taxon-treatment xmlns:tp="http://www.plazi.org/taxpub"><tp:treatment-meta><kwd-group><label>Taxon classification</label><kwd>
                <named-content content-type="kingdom">Animalia</named-content>
              </kwd><kwd>
                <named-content content-type="order">Coleoptera</named-content>
              </kwd><kwd>
                <named-content content-type="family">Tenebrionidae</named-content>
              </kwd></kwd-group><mixed-citation publication-type="journal"><person-group><name><surname>Wang</surname><given-names>Haizhi</given-names></name><name><surname>Wei</surname><given-names>Zhonghua</given-names></name><name><surname>Ren</surname><given-names>Guodong</given-names></name></person-group><article-title>﻿A new species of <italic><tp:taxon-name><tp:taxon-name-part taxon-name-part-type="genus" reg="Laena">Laena</tp:taxon-name-part></tp:taxon-name></italic> Dejean (<tp:taxon-name><tp:taxon-name-part taxon-name-part-type="order">Coleoptera</tp:taxon-name-part></tp:taxon-name>, <tp:taxon-name><tp:taxon-name-part taxon-name-part-type="family">Tenebrionidae</tp:taxon-name-part></tp:taxon-name>) from Sichuan Province, China, with an updated key</article-title><source>Zookeys</source><day>13</day><month>12</month><year>2024</year><volume>1221</volume><fpage>165</fpage><lpage>173</lpage><pub-id pub-id-type="doi">10.3897/zookeys.1221.132774</pub-id></mixed-citation></tp:treatment-meta><tp:nomenclature><label>﻿</label><tp:taxon-name>
              <object-id xmlns:xlink="http://www.w3.org/1999/xlink" content-type="arpha" xlink:type="simple">431256EB-783C-5049-993A-3E0491A3D7CB</object-id>
              <tp:taxon-name-part taxon-name-part-type="genus" reg="Laena">Laena</tp:taxon-name-part>
              <tp:taxon-name-part taxon-name-part-type="species" reg="qinlingica">qinlingica</tp:taxon-name-part>
            </tp:taxon-name><tp:taxon-authority>Schawaller, 2001</tp:taxon-authority><xref ref-type="fig" rid="F2">Fig. 2A, B</xref><tp:nomenclature-citation-list><tp:nomenclature-citation><tp:taxon-name>
                  <tp:taxon-name-part taxon-name-part-type="genus" reg="Laena">Laena</tp:taxon-name-part>
                  <tp:taxon-name-part taxon-name-part-type="species" reg="qinlingica">qinlingica</tp:taxon-name-part>
                </tp:taxon-name><comment>Schawaller, 2001: 32; <xref ref-type="bibr" rid="B7">Schawaller 2008</xref>: 406; <xref ref-type="bibr" rid="B13">Yuan and Ren 2018</xref>: 700; <xref ref-type="bibr" rid="B12">Wei et al. 2020</xref>: 527.</comment></tp:nomenclature-citation></tp:nomenclature-citation-list></tp:nomenclature><tp:treatment-sec sec-type="material" id="SECID0EEGAE"><title>Examined material.</title><p>China – Sichuan Province • 2♀ (in 95% ethanol); Wangcang County, Micangshan Nature reserve, Shuiliandong; 2023-IX-8; Zhonghua Wei leg.; <abbrev xmlns:xlink="http://www.w3.org/1999/xlink" content-type="institution" xlink:title="Museum of China West Normal University" id="ABBRID0EKGAE" xlink:type="simple">MCWNU</abbrev> • 2♂5♀ (2♂4♀ in 95% ethanol); Wangcang County, Micangshan Nature reserve, Jinchangba; <named-content xmlns:xlink="http://www.w3.org/1999/xlink" content-type="dwc:verbatimCoordinates" xlink:type="simple"><named-content content-type="geo-json" specific-use="{&#34;type&#34;:&#34;Point&#34;,&#34;coordinates&#34;:[106.623400,32.498500]}" id="NCID0ESGAE" xlink:type="simple">32.4985°N, 106.6234°N</named-content></named-content>, elev. 1880 m; 2024-IV-21; Zhonghua Wei leg.; <abbrev xmlns:xlink="http://www.w3.org/1999/xlink" content-type="institution" xlink:title="Museum of China West Normal University" id="ABBRID0EXGAE" xlink:type="simple">MCWNU</abbrev>.</p></tp:treatment-sec><tp:treatment-sec sec-type="distribution" id="SECID0E3GAE"><title>Distribution.</title><p>China: Sichuan, Shaanxi.</p></tp:treatment-sec><tp:treatment-sec><!--Section generated to contain objects referenced in tp:taxon-treatment.--><fig id="F2" position="float" orientation="portrait"><object-id xmlns:xlink="http://www.w3.org/1999/xlink" content-type="arpha" xlink:type="simple">E45BC4CD-800E-5F63-BCCB-94FC4D3667F6</object-id><label>Figure 2.</label><caption><p>The habitus of <italic><tp:taxon-name><tp:taxon-name-part taxon-name-part-type="genus" reg="Laena">Laena</tp:taxon-name-part><tp:taxon-name-part taxon-name-part-type="species" reg="qinlingcia">qinlingcia</tp:taxon-name-part></tp:taxon-name></italic> Schawaller, 2001 <bold>A</bold> habitus in dorsal view <bold>B</bold> habitus in ventral view.</p></caption><graphic xmlns:xlink="http://www.w3.org/1999/xlink" xlink:href="zookeys-1221-165_article-132774__-g002.jpg" position="float" orientation="portrait" xlink:type="simple" id="oo_1198073.jpg"><uri content-type="original_file" xlink:type="simple">https://binary.pensoft.net/fig/1198073</uri></graphic></fig></tp:treatment-sec><ref-list><ref id="B7"><mixed-citation xmlns:xlink="http://www.w3.org/1999/xlink" xlink:type="simple"><person-group><name name-style="western"><surname>Schawaller</surname><given-names>W</given-names></name></person-group> (<year>2008</year>) <article-title>The genus <italic><tp:taxon-name><tp:taxon-name-part taxon-name-part-type="genus">Laena</tp:taxon-name-part></tp:taxon-name></italic> Latreille (<tp:taxon-name><tp:taxon-name-part taxon-name-part-type="order">Coleoptera</tp:taxon-name-part></tp:taxon-name>: <tp:taxon-name><tp:taxon-name-part taxon-name-part-type="family">Tenebrionidae</tp:taxon-name-part></tp:taxon-name>) in China (part 2) with descriptions of 30 new species and a new identification key.</article-title><source>Stuttgarter Beitriige zur Naturkunde A, Neue Serie</source><volume>1</volume>: <fpage>387</fpage>–<lpage>411</lpage>.</mixed-citation></ref><ref id="B13"><mixed-citation xmlns:xlink="http://www.w3.org/1999/xlink" xlink:type="simple"><person-group><name name-style="western"><surname>Yuan</surname><given-names>CX</given-names></name><name name-style="western"><surname>Ren</surname><given-names>GD</given-names></name></person-group> (<year>2018</year>) <article-title><tp:taxon-name><tp:taxon-name-part taxon-name-part-type="family">Tenebrionidae</tp:taxon-name-part></tp:taxon-name>.</article-title> In: <person-group><name name-style="western"><surname>Yang</surname><given-names>XK</given-names></name></person-group> (<role>Ed.</role>) <issue-title>Insect fauna of the Qinling Mountains.</issue-title><source><tp:taxon-name><tp:taxon-name-part taxon-name-part-type="order">Coleoptera</tp:taxon-name-part></tp:taxon-name> I. World Book Publishing Xi’an Co. Ltd, Xi’an</source>, <fpage>697</fpage>–<lpage>701</lpage>.</mixed-citation></ref><ref id="B12"><mixed-citation xmlns:xlink="http://www.w3.org/1999/xlink" xlink:type="simple"><person-group><name name-style="western"><surname>Wei</surname><given-names>ZH</given-names></name><name name-style="western"><surname>Zhao</surname><given-names>XL</given-names></name><name name-style="western"><surname>Ren</surname><given-names>GD</given-names></name></person-group> (<year>2020</year>) <article-title>Taxonomic study of the genus <italic><tp:taxon-name><tp:taxon-name-part taxon-name-part-type="genus">Laena</tp:taxon-name-part></tp:taxon-name></italic> from Sichuan in China, with description of four new species (<tp:taxon-name><tp:taxon-name-part taxon-name-part-type="order">Coleoptera</tp:taxon-name-part></tp:taxon-name>: <tp:taxon-name><tp:taxon-name-part taxon-name-part-type="family">Tenebrionidae</tp:taxon-name-part></tp:taxon-name>).</article-title><source>Journal of Asia-Pacific Entomology</source><volume>23</volume>(<issue>2</issue>): <fpage>516</fpage>–<lpage>528</lpage>. <ext-link xlink:href="10.1016/j.aspen.2019.12.016" ext-link-type="doi" xlink:type="simple">https://doi.org/10.1016/j.aspen.2019.12.016</ext-link></mixed-citation></ref></ref-list></tp:taxon-treatment>
